# Supplementary material for: Dataset of allele and genotype frequencies of the three functionally significant polymorphisms of the MMP genes in Russian patients with primary open-angle glaucoma, essential hypertension and peptic ulcer
Source: Data Brief. 2020 Jul 8;31:106004. doi: 10.1016/j.dib.2020.106004 (PMC7365972; doi:10.1016/j.dib.2020.106004)
Supplement: Supplementary file 1 [file mmc1.xls]

## Sheet: suppl
ID	rs1799750	rs3918242	rs17576	AGE	SEX	DISEASE
1	1G2G	CC	GA	75	1	1
2	2G2G	CC	GA	63	2	1
3	1G1G	CC	GA	64	1	1
4	2G2G	CT	GA	73	2	1
5	1G1G	CC	AA	69	1	1
6	1G2G	CC	AA	75	2	1
7	2G2G	CC	AA	85	1	1
8	2G2G	CC	AA	72	1	1
9	1G2G	CT	GA	71	1	1
10	1G2G	CT	GA	48	2	1
11	1G1G	CC	GA	75	2	1
12	1G2G	CC	GA	55	2	1
13	1G2G	CT	GG	74	2	1
14	1G2G	CC	AA	63	2	1
15	1G2G	CC	AA	67	2	1
16	2G2G	CC	GA	53	1	1
17	1G2G	CC	GG	59	1	1
18	1G2G	CT	GG	57	2	1
19	1G1G	CC	AA	79	1	1
20	1G2G	CC	GA	67	2	1
21	2G2G	CC	AA	73	2	1
22	1G2G	CT	AA	82	2	1
23	1G2G	CC	AA	72	2	1
24	1G2G	CC	GA	74	1	1
25	2G2G	CC	AA	74	2	1
26	1G2G	CC	AA	83	2	1
27	1G2G	CC	GA	63	2	1
28	1G2G	CC	AA	46	2	1
29	1G1G	CT	GG	59	2	1
30	1G2G	CT	AA	70	2	1
31	1G1G	CC	AA	54	1	1
32	2G2G	CC	GG	74	2	1
33	1G2G	CC	AA	81	2	1
34	1G1G	CC	AA	72	2	1
35	2G2G	CC	GA	70	1	1
36	1G1G	CT	GA	64	1	1
37	1G2G	CT	GA	82	2	1
38	1G2G	CC	AA	74	2	1
39	2G2G	CC	GA	70	2	1
40	2G2G	CC	AA	72	2	1
41	1G1G	CC	AA	61	1	1
42	1G2G	CC	GA	66	1	1
43	1G2G	CC	GA	62	1	1
44	1G2G	CT	GA	62	1	1
45	1G2G	CC	AA	72	2	1
46	1G1G	CC	GG	74	2	1
47	1G2G	CC	GG	75	1	1
48	1G1G	CC	AA	60	1	1
49	2G2G	CC	AA	63	2	1
50	1G1G	CT	GA	69	2	1
51	1G1G	CC	AA	73	1	1
52	1G2G	CC	AA	61	2	1
53	1G1G	CT	GA	60	1	1
54	1G1G	CT	GA	47	1	1
55	1G1G	CC	AA	60	2	1
56	1G2G	CC	GA	74	2	1
57	1G2G	CT	GA	81	2	1
58	1G2G	CC	AA	78	1	1
59	1G1G	CC	GA	80	1	1
60	1G1G	CC	AA	73	1	1
61	2G2G	CT	GG	62	2	1
62	1G1G	CC	AA	62	1	1
63	2G2G	CC	GG	60	1	1
64	1G2G	CT	GA	63	1	1
65	1G1G	CC	AA	64	1	1
66	1G2G	CC	GG	79	2	1
67	1G1G	CC	AA	71	2	1
68	1G1G	CC	GA	73	2	1
69	2G2G	CC	GA	73	2	1
70	1G2G	CC	GA	81	2	1
71	1G2G	CC	AA	69	2	1
72	2G2G	CC	AA	71	1	1
73	1G2G	CC	GG	64	1	1
74	1G2G	CC	GA	73	2	1
75	1G1G	CT	GA	71	1	1
76	1G2G	CT	GA	75	2	1
77	1G1G	CC	GA	81	2	1
78	2G2G	CC	AA	75	2	1
79	1G2G	CC	GA	73	1	1
80	1G2G	CC	AA	74	2	1
81	1G2G	CC	GA	67	2	1
82	2G2G	CC	AA	70	2	1
83	1G1G	CC	GA	54	1	1
84	1G1G	CC	GA	73	2	1
85	1G2G	CC	AA	65	1	1
86	1G1G	CT	GA	78	1	1
87	1G2G	CT	GA	57	1	1
88	1G2G	CC	AA	68	1	1
89	1G2G	CC	AA	69	1	1
90	1G2G	CC	AA	77	2	1
91	1G1G	CC	GA	62	2	1
92	1G1G	CC	AA	70	2	1
93	1G2G	CT	GA	64	1	1
94	1G1G	CT	GA	71	1	1
95	1G2G	CT	GA	76	1	1
96	1G1G	CC	GG	83	1	1
97	1G2G	CC	AA	76	1	1
98	1G2G	CC	AA	83	1	1
99	1G2G	CC	GA	82	1	1
100	1G1G	CC	AA	63	1	1
101	2G2G	CC	GA	71	1	1
102	1G1G	CT	GA	73	1	1
103	2G2G	CT	GA	60	2	1
104	1G1G	CC	AA	70	2	1
105	1G1G	CC	GA	71	2	1
106	2G2G	CC	AA	73	1	1
107	2G2G	CC	AA	86	2	1
108	1G1G	TT	AA	74	1	1
109	1G2G	CT	GG	80	1	1
110	1G2G	CC	GA	51	1	1
111	1G2G	CC	GA	77	2	1
112	1G2G	CC	AA	84	2	1
113	1G1G	CC	GG	54	2	1
114	1G2G	CC	AA	54	1	1
115	1G2G	CT	GA	70	1	1
116	1G1G	CC	GA	66	1	1
117	1G1G	CC	AA	82	2	1
118	1G2G	CC	AA	62	1	1
119	1G1G	CC	GA	75	1	1
120	1G2G	CC	AA	70	1	1
121	1G1G	CT	GA	74	2	1
122	2G2G	CC	GA	72	2	1
123	1G2G	CC	AA	72	1	1
124	1G2G	CC	AA	81	1	1
125	1G2G	CC	GA	62	1	1
126	1G1G	CC	GA	73	1	1
127	1G2G	CC	GA	68	1	1
128	1G1G	CC	AA	87	2	1
129	1G2G	CT	GG	63	1	1
130	1G2G	CT	GG	68	1	1
131	1G2G	CT	GG	72	2	1
132	1G1G	CC	AA	79	2	1
133	1G1G	CC	AA	73	2	1
134	1G2G	CC	GA	75	1	1
135	2G2G	CC	AA	73	1	1
136	1G2G	CT	GA	70	2	1
137	1G2G	CT	GA	71	2	1
138	1G2G	CC	AA	81	1	1
139	1G2G	CC	AA	73	1	1
140	2G2G	CT	GG	77	1	1
141	2G2G	CC	AA	85	1	1
142	1G1G	CT	GG	76	1	1
143	2G2G	CC	AA	65	2	1
144	1G1G	CC	AA	72	2	1
145	2G2G	CC	AA	77	2	1
146	1G2G	CT	GA	70	1	1
147	1G2G	CC	GA	55	1	1
148	2G2G	CT	GG	66	1	1
149	1G1G	CT	GG	78	1	1
150	2G2G	CC	GA	69	2	1
151	1G1G	CC	GG	62	1	1
152	2G2G	CC	GA	81	2	1
153	1G1G	CT	GG	72	1	1
154	1G1G	CT	GA	84	1	1
155	2G2G	CT	GA	77	1	1
156	1G2G	CC	AA	60	1	1
157	1G2G	CC	AA	79	1	1
158	1G2G	CC	GA	74	1	1
159	2G2G	CC	GA	66	2	1
160	2G2G	CT	GA	80	2	1
161	1G2G	CT	GA	73	1	1
162	1G2G	CC	GA	78	1	1
163	1G2G	CC	GA	74	2	1
164	1G1G	CT	GA	65	2	1
165	1G2G	CC	GA	79	1	1
166	2G2G	CT	GA	65	1	1
167	1G2G	TT	GG	71	2	1
168	1G1G	CC	AA	71	2	1
169	1G1G	CC	AA	74	1	1
170	1G1G	CC	AA	87	2	1
171	1G2G	CC	GG	72	2	1
172	1G1G	CC	GA	85	2	1
173	1G2G	CC	GG	52	1	1
174	1G2G	CT	GA	58	1	1
175	1G1G	CT	GA	65	1	1
176	2G2G	CC	GG	74	2	1
177	1G2G	CC	AA	76	1	1
178	1G2G	CC	GG	76	1	1
179	1G1G	TT	GG	83	1	1
180	1G1G	TT	GG	65	2	1
181	1G2G	CT	GA	74	2	1
182	2G2G	CC	GA	50	1	1
183	1G1G	CT	GA	62	2	1
184	1G2G	CC	GA	64	1	1
185	1G2G	CC	AA	79	2	1
186	1G2G	CC	AA	72	1	1
187	1G2G	CC	GG	75	2	1
188	1G1G	CC	AA	71	1	1
189	2G2G	CC	GA	59	1	1
190	1G1G	TT	GG	62	2	1
191	2G2G	CT	GA	71	1	1
192	2G2G	CC	AA	67	1	1
193	1G2G	CC	AA	72	2	1
194	1G1G	CC	GG	89	1	1
195	1G2G	CC	GA	78	2	1
196	1G1G	CC	GA	73	2	1
197	1G2G	CT	GA	76	1	1
198	1G1G	CC	AA	83	2	1
199	2G2G	CC	GG	52	1	1
200	1G2G	CC	AA	59	1	1
201	1G1G	CT	GA	61	1	1
202	1G2G	CC	GA	66	2	1
203	1G1G	CC	GA	63	1	1
204	1G1G	CC	AA	58	1	1
205	1G2G	CT	GA	63	1	1
206	1G2G	CC	AA	83	1	1
207	2G2G	CT	GA	82	2	1
208	1G1G	CC	GA	61	2	1
209	2G2G	CC	AA	64	1	1
210	1G2G	CT	AA	72	2	1
211	1G1G	CC	GA	78	2	1
212	1G1G	CC	AA	76	2	1
213	1G1G	CC	GA	76	1	1
214	2G2G	CT	GG	74	2	1
215	1G2G	CT	GA	73	2	1
216	1G2G	CC	AA	58	1	1
217	1G2G	CC	GA	70	1	1
218	1G2G	CT	GA	70	1	1
219	1G2G	CC	GA	73	2	1
220	1G1G	CT	GA	74	2	1
221	1G2G	CC	GA	79	2	1
222	1G2G	CC	AA	70	2	1
223	1G1G	CC	GA	73	1	1
224	2G2G	CC	GA	81	2	1
225	1G1G	CC	AA	70	1	1
226	2G2G	CC	AA	81	2	1
227	1G1G	CT	GA	80	2	1
228	1G2G	CC	AA	80	2	1
229	1G1G	CC	GA	57	2	1
230	1G2G	CC	AA	76	2	1
231	1G2G	CC	AA	71	2	1
232	2G2G	CC	AA	81	2	1
233	1G2G	TT	GG	65	2	1
234	1G2G	CC	AA	77	1	1
235	1G2G	CT	GA	62	2	1
236	1G1G	CC	GG	80	2	1
237	1G2G	CT	GA	66	1	1
238	1G1G	CT	GA	65	1	1
239	1G1G	CC	AA	72	1	1
240	1G2G	CC	GG	50	2	1
241	1G1G	CC	GA	71	2	1
242	1G1G	TT	GG	82	2	1
243	2G2G	CC	AA	83	2	1
244	1G1G	CC	GA	70	2	1
245	1G2G	CC	AA	72	2	1
246	2G2G	CC	AA	73	1	1
247	2G2G	CC	AA	68	2	1
248	1G2G	CT	GA	71	1	1
249	1G1G	CC	AA	75	2	1
250	1G2G	CT	AA	73	2	1
251	1G2G	CC	AA	81	1	1
252	1G2G	CC	AA	83	2	1
253	1G1G	CC	AA	85	1	1
254	2G2G	CT	GG	69	1	1
255	1G1G	CC	AA	74	1	1
256	1G2G	CC	AA	66	1	1
257	1G2G	CC	AA	58	1	1
258	2G2G	CC	AA	72	1	1
259	2G2G	CC	GA	70	1	1
260	1G2G	CC	GG	68	1	1
261	1G2G	CC	GG	86	2	1
262	1G2G	CC	AA	66	2	1
263	2G2G	CC	GA	67	2	1
264	1G1G	CC	AA	67	2	1
265	1G2G	TT	GA	79	1	1
266	1G1G	CC	AA	73	1	1
267	1G2G	CC	AA	67	1	1
268	2G2G	CC	AA	77	2	1
269	1G2G	CC	GA	78	2	1
270	1G2G	CC	GA	68	2	1
271	1G2G	CC	AA	71	2	1
272	1G2G	CT	GA	63	1	1
273	1G2G	CT	GA	74	2	1
274	1G2G	CC	GA	76	2	1
275	1G1G	CC	AA	62	1	1
276	1G2G	CC	GA	69	1	1
277	1G2G	CC	AA	78	2	1
278	1G2G	CT	GA	73	1	1
279	1G1G	CC	GA	64	2	1
280	2G2G	CT	GA	66	1	1
281	2G2G	CT	GA	84	2	1
282	1G2G	CT	AA	66	1	1
283	1G2G	CC	GG	75	1	1
284	1G2G	CC	AA	79	1	1
285	2G2G	CC	AA	77	2	1
286	2G2G	CC	GA	83	2	1
287	1G2G	CC	AA	73	2	1
288	1G1G	CC	GA	77	2	1
289	1G2G	CC	AA	82	1	1
290	1G2G	CC	AA	76	2	1
291	1G2G	CC	AA	72	2	1
292	1G2G	CC	GA	77	2	1
293	1G2G	CC	GA	78	2	1
294	1G2G	CC	AA	70	1	1
295	1G2G	CC	GG	79	2	1
296	2G2G	CC	GA	82	2	1
297	1G2G	CC	AA	79	1	1
298	1G2G	CC	AA	87	2	1
299	1G2G	CT	GG	62	2	1
300	1G2G	CC	GA	64	2	1
301	1G2G	CC	GA	75	1	1
302	1G2G	CC	AA	68	2	1
303	1G1G	CT	AA	68	1	1
304	1G2G	CC	GA	77	2	1
305	1G1G	CC	GA	69	1	1
306	1G2G	CC	GG	69	1	1
307	2G2G	CC	AA	69	1	1
308	2G2G	CT	AA	77	2	1
309	1G2G	CC	GA	49	2	1
310	1G1G	CT	GG	70	2	1
311	1G2G	CC	GG	80	2	1
312	1G2G	CC	GA	71	2	1
313	1G2G	CC	GA	66	2	1
314	2G2G	CC	AA	57	2	1
315	1G1G	CC	AA	67	1	1
316	1G2G	CT	GA	93	1	1
317	2G2G	CT	GG	53	1	1
318	1G2G	CC	AA	61	1	1
319	1G2G	CC	AA	69	1	1
320	1G2G	CC	GA	80	1	1
321	1G1G	CT	AA	72	1	1
322	2G2G	CC	GA	83	1	1
323	1G1G	CC	AA	70	2	1
324	1G1G	CC	GA	71	2	1
325	1G1G	CT	AA	44	2	1
326	2G2G	CC	AA	64	2	1
327	2G2G	CC	GA	74	2	1
328	1G2G	CT	GA	64	1	1
329	2G2G	CT	GA	54	2	1
330	2G2G	CT	GA	53	2	1
331	1G2G	CC	AA	61	2	1
332	2G2G	CC	GA	70	2	1
333	1G1G	CC	GA	79	2	1
334	1G2G	CC	GA	66	1	1
335	2G2G	CC	AA	77	1	1
336	1G2G	CT	GA	86	2	1
337	1G2G	CC	AA	65	1	1
338	2G2G	CT	AA	52	2	1
339	1G2G	CT	GA	55	1	1
340	1G2G	CC	AA	61	1	1
341	1G1G	TT	GG	81	2	1
342	1G2G	CT	GA	76	2	1
343	2G2G	CC	GA	71	2	1
344	1G2G	CC	GA	56	1	1
345	1G2G	CC	AA	75	1	1
346	2G2G	CC	GA	78	2	1
347	2G2G	TT	GG	85	2	1
348	2G2G	CT	GG	76	1	1
349	1G2G	CC	AA	68	1	1
350	1G1G	CC	GA	74	1	1
351	1G2G	CT	GG	84	2	1
352	1G1G	CC	GA	67	1	1
353	1G1G	CC	AA	70	1	1
354	1G2G	CC	AA	76	2	1
355	1G1G	CC	GA	54	1	1
356	1G1G	CC	GA	63	2	1
357	1G2G	CT	GA	78	2	1
358	1G1G	CC	GA	83	2	1
359	2G2G	TT	GA	73	2	1
360	1G2G	CC	GG	78	2	1
361	1G2G	CC	AA	73	2	1
362	1G2G	CT	GA	74	1	1
363	1G2G	CC	GG	54	2	1
364	1G2G	CT	GA	72	1	1
365	1G2G	CT	GA	85	2	1
366	1G2G	CC	GA	66	2	1
367	1G2G	CC	GA	77	2	1
368	1G2G	CC	GA	67	2	1
369	1G2G	CC	AA	65	1	1
370	1G1G	CC	AA	79	2	1
371	1G2G	CC	GA	75	1	1
372	1G2G	CC	AA	64	2	1
373	1G2G	CC	GA	43	1	1
374	1G2G	CC	GA	53	1	1
375	1G1G	CT	GA	67	2	1
376	2G2G	CC	GA	71	1	1
377	1G1G	CT	GA	78	2	1
378	1G2G	CT	GA	66	2	1
379	2G2G	CC	GA	80	2	1
380	1G1G	CC	AA	73	2	1
381	1G2G	CC	GA	62	1	1
382	2G2G	CC	GA	75	2	1
383	1G2G	CC	AA	77	2	1
384	1G1G	CC	AA	62	2	1
385	1G1G	CC	AA	74	1	1
386	1G1G	CC	GA	73	2	1
387	1G2G	CC	GA	74	1	1
388	1G2G	CT	GA	60	1	1
389	1G2G	CC	GA	66	1	1
390	1G1G	CC	GA	80	2	1
391	1G2G	CC	AA	67	2	1
392	1G2G	CT	GA	67	2	1
393	1G2G	CC	GA	67	2	1
394	1G2G	CT	GA	65	2	1
395	1G2G	CT	GA	65	1	1
396	1G2G	CT	GA	78	2	1
397	1G1G	CC	AA	67	1	1
398	1G2G	CT	GA	75	2	1
399	1G1G	CC	GA	83	2	1
400	2G2G	CT	GA	88	2	1
401	1G2G	CC	GA	76	2	1
402	2G2G	CC	AA	65	1	1
403	1G2G	TT	GG	74	1	1
404	2G2G	CT	GA	78	1	1
405	1G2G	CT	GA	63	1	1
406	1G2G	CC	GA	76	2	1
407	1G1G	CC	GA	76	2	1
408	2G2G	CC	AA	71	2	1
409	1G2G	CC	GA	78	2	1
410	2G2G	CC	AA	71	2	1
411	1G2G	CC	AA	86	2	1
412	2G2G	CC	GA	72	2	1
413	1G1G	CC	AA	66	1	1
414	1G1G	CC	AA	59	2	1
415	1G1G	CC	GG	64	2	1
416	1G2G	CC	GA	75	1	1
417	1G2G	CC	AA	82	1	1
418	2G2G	CC	GA	71	2	1
419	2G2G	CT	GA	69	2	1
420	2G2G	CC	AA	78	1	1
421	1G2G	CC	AA	73	2	1
422	1G2G	CT	GA	90	2	1
423	1G2G	CC	AA	67	1	1
424	1G2G	CC	GA	77	1	1
425	1G2G	CC	GA	80	2	1
426	1G2G	CC	GG	90	2	1
427	2G2G	TT	GG	69	1	1
428	1G1G	CC	AA	75	1	1
429	1G2G	CC	AA	59	2	1
430	1G1G	CT	GA	76	1	1
431	1G2G	CC	GA	76	1	1
432	1G1G	CC	GA	76	2	1
433	1G2G	CT	GA	74	1	1
434	1G2G	TT	GG	62	2	1
435	2G2G	CC	AA	77	2	1
436	1G2G	CC	AA	61	1	1
437	1G1G	CT	GA	68	2	1
438	1G1G	CT	GA	74	1	1
439	1G2G	CC	GA	75	1	1
440	1G2G	CC	GA	69	2	1
441	1G2G	CC	AA	86	1	1
442	1G1G	CC	GA	68	1	1
443	1G1G	CC	GG	77	2	1
444	1G2G	CT	GA	80	2	1
445	2G2G	CC	GA	65	2	1
446	1G1G	CC	AA	61	1	1
447	2G2G	CC	AA	77	2	1
448	1G2G	CC	AA	76	2	1
449	2G2G	CC	GA	90	2	1
450	2G2G	CC	GA	56	1	1
451	1G1G	CC	GA	63	1	1
452	1G2G	CC	AA	77	2	1
453	2G2G	CC	GA	72	1	1
454	1G2G	CT	GA	64	1	1
455	1G2G	CC	AA	65	1	1
456	1G1G	CC	GA	66	1	1
457	2G2G	CC	AA	64	1	1
458	1G1G	CC	AA	76	2	1
459	2G2G	CC	GA	70	2	1
460	1G1G	CC	GG	70	1	1
461	1G2G	CT	GG	71	2	1
462	1G1G	CT	GA	78	2	1
463	1G2G	CT	GG	81	2	1
464	1G1G	CC	AA	62	1	1
465	1G2G	CC	GA	64	2	1
466	2G2G	CC	AA	77	2	1
467	1G2G	CC	AA	70	2	1
468	2G2G	CT	GG	68	2	1
469	1G2G	CT	GG	79	1	1
470	2G2G	CC	GA	65	2	1
471	1G1G	CT	GA	71	2	1
472	1G1G	CC	GA	70	1	1
473	2G2G	TT	GG	83	1	1
474	2G2G	CC	GA	76	2	1
475	1G2G	CC	AA	83	2	1
476	1G2G	CC	AA	57	2	1
477	1G2G	CC	AA	71	2	1
478	1G1G	CC	GA	74	2	1
479	1G2G	CC	AA	74	2	1
480	1G2G	CT	GA	77	1	1
481	1G2G	CT	GA	83	1	1
482	1G2G	CT	GA	66	1	1
483	1G1G	CC	AA	72	2	1
484	2G2G	CT	GA	57	2	1
485	2G2G	CC	AA	79	1	1
486	1G2G	CT	AA	68	1	1
487	2G2G	CC	GG	57	1	1
488	1G1G	CC	AA	80	1	1
489	2G2G	CT	GA	68	2	1
490	1G2G	CC	AA	59	1	1
491	1G1G	CC	GA	79	2	1
492	1G2G	CC	AA	74	1	1
493	1G1G	CC	GA	75	2	1
494	1G2G	CC	AA	88	1	1
495	1G1G	CC	AA	53	1	1
496	1G1G	TT	GG	68	2	1
497	2G2G	CC	AA	68	2	1
498	1G1G	CC	GA	94	1	1
499	1G2G	TT	GA	79	2	1
500	1G2G	CC	GA	73	1	1
501	2G2G	CC	AA	65	2	1
502	1G2G	CC	AA	80	1	1
503	2G2G	CC	GA	85	2	1
504	1G2G	CC	AA	68	1	1
505	1G1G	CC	GA	80	2	1
506	1G2G	CT	GA	83	2	1
507	2G2G	CC	GA	65	2	1
508	1G2G	CT	GA	60	2	1
509	1G2G	CC	GG	83	2	1
510	1G1G	CC	AA	66	1	1
511	1G1G	TT	GG	68	2	1
512	1G2G	CC	AA	69	2	1
513	1G2G	CC	GA	66	1	1
514	1G1G	CC	GA	48	1	1
515	1G1G	CC	AA	77	2	1
516	1G2G	CC	GA	68	2	1
517	1G2G	CC	GA	58	2	1
518	1G2G	CC	AA	75	2	1
519	1G2G	CC	AA	75	2	1
520	2G2G	CC	AA	79	2	1
521	1G1G	CT	GA	89	2	1
522	2G2G	CC	GA	71	1	1
523	1G1G	CT	GA	71	2	1
524	2G2G	CT	GA	60	2	1
525	1G2G	CC	GA	64	2	1
526	2G2G	CC	GA	65	2	1
527	1G2G	CC	AA	60	1	1
528	1G2G	CC	GA	78	2	1
529	1G2G	CC	GA	79	1	1
530	2G2G	CT	GA	49	2	1
531	2G2G	CC	GA	80	2	1
532	1G2G	CC	GA	55	2	1
533	1G2G	CC	AA	59	1	1
534	1G2G	CC	GA	58	1	1
535	1G2G	CT	GA	71	1	1
536	1G2G	CC	AA	61	1	1
537	2G2G	CC	GA	63	2	2
538	1G1G	CC	GA	64	1	2
539	2G2G	CT	GA	73	2	2
540	2G2G	CC	AA	85	1	2
541	1G2G	CT	GA	48	2	2
542	1G2G	CT	GG	74	2	2
543	1G2G	CC	AA	63	2	2
544	1G2G	CC	AA	67	2	2
545	2G2G	CC	GA	53	1	2
546	1G2G	CC	GG	59	1	2
547	1G2G	CT	GG	57	2	2
548	1G1G	CC	AA	79	1	2
549	1G2G	CC	GA	67	2	2
550	2G2G	CC	AA	73	2	2
551	1G2G	CT	AA	82	2	2
552	1G2G	CC	AA	72	2	2
553	2G2G	CC	AA	74	2	2
554	1G2G	CC	GA	63	2	2
555	1G2G	CC	AA	46	2	2
556	1G1G	CT	GG	59	2	2
557	1G1G	CC	AA	54	1	2
558	1G2G	CC	AA	81	2	2
559	1G1G	CC	AA	72	2	2
560	1G1G	CT	GA	64	1	2
561	1G2G	CT	GA	82	2	2
562	1G2G	CC	AA	74	2	2
563	2G2G	CC	GA	70	2	2
564	2G2G	CC	AA	72	2	2
565	1G1G	CC	AA	61	1	2
566	1G2G	CC	GA	66	1	2
567	1G2G	CC	AA	72	2	2
568	1G1G	CC	GG	74	2	2
569	1G1G	CC	AA	60	1	2
570	2G2G	CC	AA	63	2	2
571	1G1G	CT	GA	69	2	2
572	1G2G	CC	AA	61	2	2
573	1G1G	CT	GA	60	1	2
574	1G1G	CT	GA	47	1	2
575	1G1G	CC	AA	60	2	2
576	1G2G	CC	GA	74	2	2
577	1G2G	CT	GA	81	2	2
578	1G2G	CC	AA	78	1	2
579	2G2G	CT	GG	62	2	2
580	2G2G	CC	GG	60	1	2
581	1G2G	CC	GG	79	2	2
582	1G1G	CC	GA	73	2	2
583	1G2G	CC	GA	81	2	2
584	1G2G	CC	GA	73	2	2
585	1G2G	CT	GA	75	2	2
586	1G1G	CC	GA	81	2	2
587	2G2G	CC	AA	75	2	2
588	1G2G	CC	GA	73	1	2
589	1G2G	CC	AA	74	2	2
590	1G2G	CC	GA	67	2	2
591	1G2G	CC	AA	65	1	2
592	1G2G	CT	GA	57	1	2
593	1G1G	CC	GA	62	2	2
594	1G1G	CC	AA	70	2	2
595	1G2G	CT	GA	64	1	2
596	1G1G	CT	GA	71	1	2
597	1G2G	CT	GA	76	1	2
598	1G2G	CC	AA	76	1	2
599	1G2G	CC	AA	83	1	2
600	1G2G	CC	GA	82	1	2
601	2G2G	CC	GA	71	1	2
602	2G2G	CT	GA	60	2	2
603	1G1G	CC	AA	70	2	2
604	1G1G	CC	GA	71	2	2
605	2G2G	CC	AA	73	1	2
606	1G1G	TT	AA	74	1	2
607	1G2G	CT	GG	80	1	2
608	1G2G	CC	GA	77	2	2
609	1G1G	CC	GG	54	2	2
610	1G2G	CC	AA	54	1	2
611	1G2G	CT	GA	70	1	2
612	1G1G	CC	AA	82	2	2
613	1G2G	CC	AA	62	1	2
614	1G1G	CT	GA	74	2	2
615	1G2G	CC	AA	72	1	2
616	1G2G	CC	GA	62	1	2
617	1G1G	CC	GA	73	1	2
618	1G2G	CC	GA	68	1	2
619	1G1G	CC	AA	87	2	2
620	1G2G	CT	GG	68	1	2
621	1G2G	CT	GG	72	2	2
622	1G1G	CC	AA	73	2	2
623	1G2G	CC	GA	75	1	2
624	2G2G	CC	AA	73	1	2
625	1G2G	CT	GA	71	2	2
626	1G2G	CC	AA	81	1	2
627	1G2G	CC	AA	73	1	2
628	1G1G	CT	GG	76	1	2
629	2G2G	CC	AA	65	2	2
630	1G1G	CC	AA	72	2	2
631	2G2G	CT	GG	66	1	2
632	1G1G	CT	GG	78	1	2
633	1G1G	CC	GG	62	1	2
634	2G2G	CC	GA	81	2	2
635	1G1G	CT	GG	72	1	2
636	1G1G	CT	GA	84	1	2
637	2G2G	CT	GA	77	1	2
638	2G2G	CC	GA	66	2	2
639	2G2G	CT	GA	80	2	2
640	1G2G	CT	GA	73	1	2
641	1G2G	CC	GA	74	2	2
642	1G1G	CT	GA	65	2	2
643	1G2G	CC	GA	79	1	2
644	2G2G	CT	GA	65	1	2
645	1G1G	CC	AA	71	2	2
646	1G1G	CC	AA	87	2	2
647	1G2G	CC	GG	72	2	2
648	1G1G	CC	GA	85	2	2
649	2G2G	CC	GG	74	2	2
650	1G2G	CC	AA	76	1	2
651	1G2G	CC	GG	76	1	2
652	1G1G	TT	GG	83	1	2
653	1G1G	TT	GG	65	2	2
654	1G2G	CT	GA	74	2	2
655	1G1G	CT	GA	62	2	2
656	1G2G	CC	AA	79	2	2
657	1G2G	CC	AA	72	1	2
658	1G2G	CC	GG	75	2	2
659	2G2G	CC	GA	59	1	2
660	1G1G	TT	GG	62	2	2
661	1G2G	CC	AA	72	2	2
662	1G1G	CC	GA	73	2	2
663	1G2G	CT	GA	76	1	2
664	1G2G	CC	AA	59	1	2
665	1G2G	CC	GA	66	2	2
666	1G1G	CC	GA	63	1	2
667	1G1G	CC	AA	58	1	2
668	1G2G	CC	AA	83	1	2
669	2G2G	CC	AA	64	1	2
670	1G1G	CC	GA	78	2	2
671	1G1G	CC	AA	76	2	2
672	1G1G	CC	GA	76	1	2
673	2G2G	CT	GG	74	2	2
674	1G2G	CC	AA	58	1	2
675	1G2G	CC	GA	70	1	2
676	1G2G	CC	GA	73	2	2
677	1G2G	CC	GA	79	2	2
678	2G2G	CC	GA	81	2	2
679	1G1G	CC	AA	70	1	2
680	2G2G	CC	AA	81	2	2
681	1G2G	CC	AA	80	2	2
682	1G2G	CC	AA	76	2	2
683	1G2G	CC	AA	71	2	2
684	2G2G	CC	AA	81	2	2
685	1G2G	TT	GG	65	2	2
686	1G2G	CC	AA	77	1	2
687	1G2G	CT	GA	62	2	2
688	1G1G	CC	GG	80	2	2
689	1G2G	CT	GA	66	1	2
690	1G1G	CC	GA	71	2	2
691	1G1G	TT	GG	82	2	2
692	2G2G	CC	AA	83	2	2
693	1G2G	CC	AA	72	2	2
694	2G2G	CC	AA	73	1	2
695	1G2G	CT	GA	71	1	2
696	1G1G	CC	AA	75	2	2
697	1G2G	CT	AA	73	2	2
698	1G2G	CC	AA	83	2	2
699	1G1G	CC	AA	85	1	2
700	2G2G	CT	GG	69	1	2
701	1G1G	CC	AA	74	1	2
702	1G2G	CC	AA	66	1	2
703	1G2G	CC	AA	58	1	2
704	2G2G	CC	AA	72	1	2
705	2G2G	CC	GA	70	1	2
706	1G2G	CC	GG	86	2	2
707	1G2G	CC	AA	66	2	2
708	2G2G	CC	GA	67	2	2
709	1G1G	CC	AA	67	2	2
710	1G2G	TT	GA	79	1	2
711	1G2G	CC	AA	67	1	2
712	2G2G	CC	AA	77	2	2
713	1G2G	CC	GA	78	2	2
714	1G2G	CC	GA	68	2	2
715	1G2G	CT	GA	63	1	2
716	1G2G	CT	GA	74	2	2
717	1G2G	CC	GA	76	2	2
718	1G1G	CC	AA	62	1	2
719	1G2G	CC	GA	69	1	2
720	1G2G	CC	AA	78	2	2
721	1G2G	CT	GA	73	1	2
722	1G1G	CC	GA	64	2	2
723	2G2G	CT	GA	66	1	2
724	2G2G	CT	GA	84	2	2
725	1G2G	CC	GG	75	1	2
726	1G2G	CC	AA	79	1	2
727	2G2G	CC	AA	77	2	2
728	2G2G	CC	GA	83	2	2
729	1G2G	CC	AA	73	2	2
730	1G1G	CC	GA	77	2	2
731	1G2G	CC	AA	82	1	2
732	1G2G	CC	AA	76	2	2
733	1G2G	CC	AA	72	2	2
734	1G2G	CC	GA	77	2	2
735	1G2G	CC	GA	78	2	2
736	1G2G	CC	AA	70	1	2
737	1G2G	CC	GG	79	2	2
738	1G2G	CC	AA	79	1	2
739	1G2G	CC	AA	87	2	2
740	1G2G	CT	GG	62	2	2
741	1G2G	CC	GA	64	2	2
742	1G2G	CC	GA	75	1	2
743	1G2G	CC	AA	68	2	2
744	1G1G	CT	AA	68	1	2
745	1G2G	CC	GA	77	2	2
746	1G1G	CC	GA	69	1	2
747	1G2G	CC	GG	69	1	2
748	2G2G	CC	AA	69	1	2
749	1G2G	CC	GA	49	2	2
750	1G1G	CT	GG	70	2	2
751	1G2G	CC	GG	80	2	2
752	1G2G	CC	GA	71	2	2
753	1G2G	CC	GA	66	2	2
754	2G2G	CC	AA	57	2	2
755	1G1G	CC	AA	67	1	2
756	1G2G	CT	GA	93	1	2
757	2G2G	CT	GG	53	1	2
758	1G2G	CC	AA	61	1	2
759	1G2G	CC	AA	69	1	2
760	1G2G	CC	GA	80	1	2
761	1G1G	CT	AA	72	1	2
762	2G2G	CC	GA	83	1	2
763	1G1G	CC	AA	70	2	2
764	1G1G	CC	GA	71	2	2
765	2G2G	CC	AA	64	2	2
766	1G2G	CT	GA	64	1	2
767	2G2G	CT	GA	54	2	2
768	2G2G	CT	GA	53	2	2
769	1G2G	CC	AA	61	2	2
770	2G2G	CC	GA	70	2	2
771	1G2G	CC	GA	66	1	2
772	2G2G	CC	AA	77	1	2
773	1G2G	CT	GA	86	2	2
774	1G2G	CC	AA	65	1	2
775	2G2G	CT	AA	52	2	2
776	1G2G	CT	GA	55	1	2
777	1G2G	CC	AA	61	1	2
778	1G1G	TT	GG	81	2	2
779	2G2G	CC	GA	71	2	2
780	1G2G	CC	AA	75	1	2
781	2G2G	TT	GG	85	2	2
782	2G2G	CT	GG	76	1	2
783	1G2G	CC	AA	68	1	2
784	1G1G	CC	GA	74	1	2
785	1G2G	CT	GG	84	2	2
786	1G1G	CC	GA	67	1	2
787	1G1G	CC	AA	70	1	2
788	1G2G	CC	AA	76	2	2
789	1G1G	CC	GA	54	1	2
790	1G1G	CC	GA	63	2	2
791	1G1G	CC	GA	83	2	2
792	2G2G	TT	GA	73	2	2
793	1G2G	CC	GG	78	2	2
794	1G2G	CC	AA	73	2	2
795	1G2G	CT	GA	74	1	2
796	1G2G	CC	GG	54	2	2
797	1G2G	CT	GA	72	1	2
798	1G2G	CT	GA	85	2	2
799	1G2G	CC	GA	66	2	2
800	1G2G	CC	GA	77	2	2
801	1G2G	CC	GA	67	2	2
802	1G2G	CC	AA	65	1	2
803	1G1G	CC	AA	79	2	2
804	1G2G	CC	GA	75	1	2
805	1G2G	CC	AA	64	2	2
806	1G2G	CC	GA	43	1	2
807	1G2G	CC	GA	53	1	2
808	1G1G	CT	GA	67	2	2
809	2G2G	CC	GA	71	1	2
810	1G1G	CT	GA	78	2	2
811	1G2G	CT	GA	66	2	2
812	2G2G	CC	GA	80	2	2
813	1G1G	CC	AA	73	2	2
814	1G2G	CC	GA	62	1	2
815	2G2G	CC	GA	75	2	2
816	1G2G	CC	AA	77	2	2
817	1G1G	CC	AA	62	2	2
818	1G1G	CC	AA	74	1	2
819	1G1G	CC	GA	73	2	2
820	1G2G	CC	GA	74	1	2
821	1G2G	CT	GA	60	1	2
822	1G1G	CC	GA	80	2	2
823	1G2G	CC	AA	67	2	2
824	1G2G	CC	GA	67	2	2
825	1G2G	CT	GA	65	2	2
826	1G2G	CT	GA	65	1	2
827	1G2G	CT	GA	78	2	2
828	1G1G	CC	AA	67	1	2
829	1G2G	CT	GA	75	2	2
830	1G1G	CC	GA	83	2	2
831	2G2G	CT	GA	88	2	2
832	1G2G	CC	GA	76	2	2
833	2G2G	CC	AA	65	1	2
834	1G2G	TT	GG	74	1	2
835	2G2G	CT	GA	78	1	2
836	1G2G	CT	GA	63	1	2
837	1G2G	CC	GA	76	2	2
838	1G1G	CC	GA	76	2	2
839	2G2G	CC	AA	71	2	2
840	2G2G	CC	AA	71	2	2
841	1G2G	CC	AA	86	2	2
842	2G2G	CC	GA	72	2	2
843	1G1G	CC	AA	66	1	2
844	1G1G	CC	AA	59	2	2
845	1G1G	CC	GG	64	2	2
846	1G2G	CC	GA	75	1	2
847	1G2G	CC	AA	82	1	2
848	2G2G	CC	GA	71	2	2
849	2G2G	CT	GA	69	2	2
850	2G2G	CC	AA	78	1	2
851	1G2G	CC	AA	73	2	2
852	1G2G	CT	GA	90	2	2
853	1G2G	CC	AA	67	1	2
854	1G2G	CC	GA	77	1	2
855	1G2G	CC	GA	80	2	2
856	1G2G	CC	GG	90	2	2
857	2G2G	TT	GG	69	1	2
858	1G1G	CC	AA	75	1	2
859	1G2G	CC	GA	76	1	2
860	1G2G	CT	GA	74	1	2
861	1G2G	TT	GG	62	2	2
862	2G2G	CC	AA	77	2	2
863	1G2G	CC	AA	61	1	2
864	1G1G	CT	GA	68	2	2
865	1G1G	CT	GA	74	1	2
866	1G2G	CC	GA	75	1	2
867	1G2G	CC	GA	69	2	2
868	1G2G	CC	AA	86	1	2
869	1G1G	CC	GA	68	1	2
870	1G1G	CC	GG	77	2	2
871	1G2G	CT	GA	80	2	2
872	2G2G	CC	GA	65	2	2
873	1G1G	CC	AA	61	1	2
874	1G2G	CC	AA	76	2	2
875	2G2G	CC	GA	90	2	2
876	1G2G	CC	AA	77	2	2
877	1G2G	CC	AA	65	1	2
878	1G1G	CC	GA	66	1	2
879	1G1G	CC	AA	76	2	2
880	2G2G	CC	GA	70	2	2
881	1G2G	CT	GG	71	2	2
882	1G2G	CT	GG	79	1	2
883	2G2G	CC	GA	65	2	2
884	2G2G	TT	GG	83	1	2
885	2G2G	CC	GA	76	2	2
886	1G2G	CC	AA	83	2	2
887	1G2G	CC	AA	57	2	2
888	1G2G	CC	AA	71	2	2
889	1G1G	CC	GA	74	2	2
890	1G2G	CT	GA	66	1	2
891	2G2G	CC	AA	79	1	2
892	1G1G	CC	AA	80	1	2
893	2G2G	CT	GA	68	2	2
894	1G2G	CC	AA	74	1	2
895	1G1G	CC	GA	75	2	2
896	1G1G	TT	GG	68	2	2
897	2G2G	CC	AA	68	2	2
898	1G2G	TT	GA	79	2	2
899	1G2G	CC	GA	73	1	2
900	2G2G	CC	AA	65	2	2
901	1G2G	CT	GA	83	2	2
902	1G2G	CC	GG	83	2	2
903	1G1G	TT	GG	68	2	2
904	1G2G	CC	AA	69	2	2
905	1G1G	CC	GA	48	1	2
906	1G2G	CC	GA	58	2	2
907	1G2G	CC	AA	75	2	2
908	2G2G	CC	AA	79	2	2
909	1G1G	CT	GA	89	2	2
910	2G2G	CT	GA	60	2	2
911	2G2G	CC	GA	65	2	2
912	1G2G	CC	AA	60	1	2
913	1G2G	CC	GA	79	1	2
914	1G2G	CC	GA	58	1	2
915	1G2G	CT	GA	71	1	2
916	1G1G	CC	AA	62	2	2
917	1G2G	CC	GG	61	2	2
918	1G2G	CC	GA	71	1	2
919	1G2G	CC	GG	63	1	2
920	1G1G	CC	AA	54	1	2
921	1G2G	CC	GG	54	1	2
922	2G2G	CC	AA	48	1	2
923	1G2G	CC	AA	55	2	2
924	2G2G	CC	AA	60	2	2
925	1G2G	CC	GA	69	1	2
926	1G2G	CC	AA	60	1	2
927	2G2G	CC	GA	56	2	2
928	2G2G	CC	GA	72	1	2
929	1G2G	CC	GA	51	2	2
930	2G2G	CC	AA	51	1	2
931	1G2G	CC	GG	49	1	2
932	2G2G	CT	GA	55	2	2
933	1G2G	CC	GG	69	1	2
934	1G2G	CT	GA	43	2	2
935	1G2G	CC	AA	58	2	2
936	2G2G	CC	GA	64	2	2
937	1G2G	CC	GA	59	2	2
938	1G1G	CC	AA	71	2	2
939	1G1G	CC	GG	71	1	2
940	1G2G	CT	GG	64	1	2
941	2G2G	TT	GG	51	1	2
942	1G1G	CC	GA	46	1	2
943	1G1G	CC	GA	49	2	2
944	1G1G	CC	GA	70	2	2
945	1G2G	CC	GA	76	1	2
946	1G1G	CC	GA	52	2	2
947	1G2G	CC	GA	71	1	2
948	1G1G	CC	AA	51	1	2
949	2G2G	CC	AA	69	2	2
950	2G2G	CC	AA	51	1	2
951	1G2G	CC	AA	50	2	2
952	1G2G	CC	GA	60	1	2
953	1G1G	CT	GA	49	2	2
954	1G1G	TT	GG	63	2	2
955	1G1G	CT	GA	56	2	2
956	1G2G	CC	AA	65	1	2
957	1G2G	CC	AA	63	2	2
958	1G2G	CC	AA	56	1	2
959	1G1G	CC	GA	63	1	2
960	1G2G	CC	GA	63	1	2
961	1G1G	CC	AA	54	2	2
962	1G1G	CC	AA	65	1	2
963	2G2G	CT	GA	61	2	2
964	1G2G	CC	GA	51	1	2
965	1G1G	CT	GA	67	1	2
966	1G1G	CC	AA	73	2	2
967	2G2G	CC	AA	77	1	2
968	1G2G	CC	GA	59	1	2
969	2G2G	CC	AA	61	1	2
970	1G1G	CC	AA	77	1	2
971	1G1G	CC	GA	60	2	2
972	2G2G	CT	GG	69	2	2
973	1G2G	CC	AA	69	2	2
974	1G2G	CC	AA	67	1	2
975	1G2G	CC	GA	54	2	2
976	1G2G	CT	GA	47	2	2
977	1G1G	CC	GA	52	2	2
978	2G2G	CC	AA	46	2	2
979	2G2G	CT	GA	72	1	2
980	1G2G	CC	GA	55	2	2
981	1G1G	CC	GA	50	2	2
982	2G2G	CC	AA	60	2	2
983	1G2G	CC	GA	49	2	2
984	1G1G	CC	GG	79	2	2
985	1G2G	CC	AA	66	2	2
986	1G2G	CC	AA	84	2	2
987	2G2G	CT	GA	50	1	2
988	1G2G	CC	AA	63	2	2
989	1G1G	CC	GA	50	1	2
990	1G2G	CT	GA	50	2	2
991	1G2G	CC	GA	55	2	2
992	1G1G	CC	AA	76	2	2
993	1G2G	CT	GA	59	1	2
994	1G1G	CC	AA	66	2	2
995	1G2G	CC	GA	47	2	2
996	1G2G	CC	GA	55	2	2
997	1G1G	CC	AA	75	2	2
998	1G2G	CT	AA	42	1	2
999	2G2G	CC	GG	46	1	2
1000	1G2G	TT	GA	50	2	2
1001	1G1G	CT	GA	67	2	2
1002	1G2G	CT	AA	44	1	2
1003	2G2G	CC	AA	71	2	2
1004	1G1G	CC	GA	72	1	2
1005	1G2G	CT	GA	51	2	2
1006	2G2G	CC	AA	65	1	2
1007	1G1G	CT	GA	75	2	2
1008	2G2G	CC	GG	58	2	2
1009	1G2G	CT	GA	76	2	2
1010	1G1G	CC	AA	46	2	2
1011	2G2G	CT	GA	61	1	2
1012	1G2G	CT	GA	74	2	2
1013	1G1G	CC	GA	71	1	2
1014	1G1G	CC	AA	50	1	2
1015	1G2G	CC	GA	62	2	2
1016	1G2G	CT	GA	60	1	2
1017	1G2G	CT	GA	66	1	2
1018	1G1G	CC	GA	63	2	2
1019	1G2G	CC	GA	66	1	2
1020	2G2G	CC	GA	55	2	2
1021	1G2G	CC	GA	50	1	2
1022	2G2G	CC	GA	40	1	2
1023	2G2G	CC	AA	47	2	2
1024	1G2G	CT	GA	64	2	2
1025	1G2G	CC	GG	61	1	2
1026	2G2G	CC	GA	71	2	2
1027	1G2G	TT	GG	66	2	2
1028	1G2G	CT	GA	63	2	2
1029	1G1G	CC	GA	62	2	2
1030	1G2G	CC	AA	57	2	2
1031	1G2G	CT	AA	57	2	2
1032	2G2G	CC	AA	87	2	2
1033	1G1G	CC	AA	69	2	2
1034	1G1G	CC	AA	55	2	2
1035	2G2G	CT	GA	60	2	2
1036	1G2G	CC	GA	55	2	2
1037	1G2G	CC	GA	64	2	2
1038	1G2G	CC	GA	33	2	2
1039	2G2G	CC	GA	39	2	2
1040	2G2G	CT	GA	58	2	2
1041	1G1G	CC	GA	73	2	2
1042	1G2G	CC	AA	78	2	2
1043	1G2G	CC	AA	60	2	2
1044	1G1G	CC	GA	42	2	2
1045	1G2G	TT	AA	79	2	2
1046	2G2G	CC	GA	58	2	2
1047	2G2G	CC	GA	41	1	2
1048	2G2G	CC	GA	80	1	2
1049	1G2G	CC	GA	66	1	2
1050	1G1G	TT	GA	60	1	2
1051	1G2G	CC	GA	76	1	2
1052	2G2G	CT	GA	73	1	2
1053	2G2G	TT	AA	53	1	2
1054	1G2G	CC	GA	75	1	2
1055	1G1G	CC	GA	56	1	2
1056	1G1G	CC	AA	54	1	2
1057	2G2G	CC	AA	65	2	2
1058	2G2G	CT	AA	60	2	2
1059	1G1G	CC	GA	64	2	2
1060	1G1G	TT	GA	41	2	2
1061	1G1G	TT	GA	74	2	2
1062	1G1G	CC	GA	53	2	2
1063	1G2G	CT	GA	53	2	2
1064	2G2G	CC	AA	60	2	2
1065	1G1G	CT	GA	44	2	2
1066	2G2G	CC	GA	72	2	2
1067	2G2G	CC	GA	60	1	2
1068	1G1G	CT	GA	76	1	2
1069	1G1G	CC	AA	63	1	2
1070	1G1G	CC	GA	49	1	2
1071	2G2G	CC	GA	78	1	2
1072	2G2G	CC	GA	63	1	2
1073	1G2G	CC	AA	52	1	2
1074	1G2G	CT	GG	68	1	2
1075	1G2G	CC	GA	59	2	2
1076	1G2G	CC	GA	59	2	2
1077	1G2G	CC	GA	78	2	2
1078	1G1G	CC	GA	71	2	2
1079	2G2G	CC	AA	79	2	2
1080	1G1G	CC	GA	50	2	2
1081	1G2G	CC	AA	48	2	2
1082	1G2G	CT	AA	77	2	2
1083	1G2G	CC	GA	50	2	2
1084	1G1G	CT	GG	58	2	2
1085	1G2G	CT	AA	70	2	2
1086	1G2G	CT	AA	60	2	2
1087	1G2G	CC	GA	72	2	2
1088	1G1G	CT	GA	70	2	2
1089	1G2G	CC	GA	51	2	2
1090	1G2G	CC	GA	75	2	2
1091	1G2G	CT	GA	70	1	2
1092	2G2G	CC	GA	56	1	2
1093	2G2G	CT	GA	59	1	2
1094	1G2G	CC	AA	67	1	2
1095	1G2G	CC	AA	71	1	2
1096	1G2G	CC	AA	78	1	2
1097	1G2G	CC	AA	66	1	2
1098	1G1G	CT	GA	70	1	2
1099	1G2G	CC	GA	60	1	2
1100	1G1G	CT	GG	66	1	2
1101	2G2G	CC	AA	61	1	2
1102	2G2G	CC	GA	62	1	2
1103	1G2G	CC	GA	59	1	2
1104	1G2G	CC	GA	78	1	2
1105	1G2G	CC	GA	82	1	2
1106	1G2G	CC	GA	80	1	2
1107	1G2G	CC	GA	57	1	2
1108	1G2G	CT	GG	76	2	2
1109	1G1G	CC	GA	83	2	2
1110	1G1G	CT	GA	72	2	2
1111	1G2G	CC	AA	66	1	2
1112	2G2G	CC	GG	76	2	2
1113	1G2G	CC	AA	76	1	2
1114	1G2G	TT	GG	71	2	2
1115	1G1G	TT	AA	59	2	2
1116	1G1G	CC	AA	81	2	2
1117	1G1G	CC	AA	66	2	2
1118	1G1G	CC	AA	60	1	2
1119	1G2G	CC	AA	77	1	2
1120	1G2G	CC	AA	73	2	2
1121	2G2G	CC	AA	61	2	2
1122	2G2G	CC	AA	60	1	2
1123	1G2G	CT	GA	60	1	2
1124	1G2G	CC	AA	62	2	2
1125	2G2G	CC	GA	79	2	2
1126	1G2G	CC	GA	76	2	2
1127	1G2G	CT	GG	61	2	2
1128	1G2G	CC	GA	78	2	2
1129	1G1G	CC	GG	81	2	2
1130	2G2G	CT	GA	76	2	2
1131	1G2G	CT	GA	59	2	2
1132	2G2G	CC	GA	69	1	2
1133	1G1G	CC	AA	82	2	2
1134	1G2G	CC	GA	59	1	2
1135	1G2G	CC	GA	79	2	2
1136	1G2G	CC	AA	61	1	2
1137	2G2G	CC	AA	80	2	2
1138	1G2G	CT	GA	79	2	2
1139	1G1G	CC	AA	76	1	2
1140	1G1G	CT	GA	76	2	2
1141	1G2G	CT	GG	72	2	2
1142	1G2G	CC	AA	75	2	2
1143	1G2G	CC	AA	75	2	2
1144	1G1G	CC	GA	68	1	2
1145	1G2G	CC	GA	58	1	2
1146	1G2G	CT	GA	46	2	2
1147	2G2G	CC	GA	75	2	2
1148	2G2G	CT	GA	61	1	2
1149	2G2G	CC	AA	78	2	2
1150	1G1G	CT	GG	77	2	2
1151	2G2G	CC	GA	68	1	2
1152	1G2G	CT	GA	74	1	2
1153	2G2G	CC	GA	82	1	2
1154	2G2G	CC	AA	75	2	2
1155	1G2G	CT	GA	74	2	2
1156	1G1G	CC	GG	76	2	2
1157	1G2G	CT	GA	78	1	2
1158	2G2G	CT	GG	30	2	3
1159	1G2G	CC	AG	30	1	3
1160	2G2G	CT	AG	53	1	3
1161	1G2G	CC	AG	77	1	3
1162	1G2G	CT	GG	47	1	3
1163	1G2G	CC	AA	43	2	3
1164	1G2G	CC	GG	30	2	3
1165	1G2G	TT	GG	54	1	3
1166	1G2G	CT	AG	66	2	3
1167	1G2G	CC	AA	49	1	3
1168	1G2G	CC	AG	31	1	3
1169	2G2G	CC	AA	56	1	3
1170	1G2G	CT	AG	46	1	3
1171	1G1G	CC	AA	51	1	3
1172	1G2G	CC	GG	55	1	3
1173	1G1G	CC	GG	36	2	3
1174	1G1G	CC	GG	53	1	3
1175	1G2G	CT	AG	26	1	3
1176	1G1G	CC	AA	55	1	3
1177	1G2G	CC	AA	63	1	3
1178	1G2G	CC	AG	48	1	3
1179	1G2G	CT	GG	68	1	3
1180	1G1G	CC	AA	38	1	3
1181	1G2G	CC	GG	22	1	3
1182	1G1G	CC	GG	48	1	3
1183	1G2G	CT	AG	30	1	3
1184	1G2G	CC	AG	48	2	3
1185	1G1G	CC	AA	64	1	3
1186	1G2G	CC	AA	38	1	3
1187	2G2G	CC	AG	30	1	3
1188	1G2G	CT	GG	41	1	3
1189	2G2G	CT	AG	55	1	3
1190	1G2G	CT	AG	59	1	3
1191	1G2G	CC	AA	58	2	3
1192	1G2G	CT	GG	54	2	3
1193	1G1G	CC	AA	56	2	3
1194	1G1G	CT	AG	63	1	3
1195	1G1G	CT	AG	27	2	3
1196	1G2G	CC	AG	62	1	3
1197	1G1G	CT	AG	52	1	3
1198	1G2G	TT	AG	68	2	3
1199	2G2G	CC	AG	49	1	3
1200	1G1G	TT	AG	57	2	3
1201	2G2G	CC	AG	38	1	3
1202	1G2G	CC	GG	41	2	3
1203	1G2G	CT	GG	58	2	3
1204	1G2G	CC	AA	75	1	3
1205	1G2G	CC	AG	54	2	3
1206	1G2G	CC	GG	55	1	3
1207	1G2G	CC	AA	35	2	3
1208	1G2G	CC	GG	22	1	3
1209	1G2G	CC	AA	47	2	3
1210	1G2G	CC	GG	65	2	3
1211	1G2G	CT	AG	44	1	3
1212	1G1G	CC	AA	57	2	3
1213	1G2G	CC	AG	62	2	3
1214	1G2G	CT	GG	43	1	3
1215	1G2G	CT	AG	43	1	3
1216	2G2G	CC	GG	38	1	3
1217	1G2G	CC	AA	76	1	3
1218	1G2G	CT	GG	65	1	3
1219	2G2G	CC	AA	57	2	3
1220	1G1G	CC	AG	56	1	3
1221	1G2G	CC	AA	75	2	3
1222	1G2G	CT	GG	36	2	3
1223	2G2G	CC	GG	39	1	3
1224	1G1G	CT	AG	33	1	3
1225	2G2G	CT	AG	23	2	3
1226	1G2G	CC	AA	45	1	3
1227	1G1G	CT	GG	63	2	3
1228	1G1G	CC	AG	55	2	3
1229	1G1G	CC	AA	34	1	3
1230	2G2G	CC	AA	66	1	3
1231	1G1G	CC	AG	56	1	3
1232	1G2G	CC	AG	59	1	3
1233	2G2G	CT	AG	22	1	3
1234	1G2G	CC	AG	32	2	3
1235	2G2G	CT	GG	35	1	3
1236	2G2G	CC	AA	19	1	3
1237	2G2G	CT	AG	52	1	3
1238	1G1G	CC	AA	62	2	3
1239	1G2G	CT	AG	67	1	3
1240	1G2G	CT	AG	45	1	3
1241	1G2G	CC	AA	50	1	3
1242	1G1G	CC	GG	40	1	3
1243	1G1G	CT	AG	63	2	3
1244	1G2G	CT	GG	69	2	3
1245	1G2G	CC	AG	65	1	3
1246	1G2G	CT	AA	26	1	3
1247	2G2G	CT	AG	30	2	3
1248	2G2G	CT	GG	38	1	3
1249	1G2G	CT	GG	27	2	3
1250	1G1G	CC	GG	60	1	3
1251	1G2G	CT	AG	56	2	3
1252	1G2G	CC	GG	29	1	3
1253	1G1G	CC	AG	68	1	3
1254	1G1G	CC	AG	65	1	3
1255	1G2G	CC	AA	52	1	3
1256	1G2G	CC	AA	50	1	3
1257	1G2G	CC	AA	63	2	3
1258	1G2G	CC	AG	33	1	3
1259	1G2G	CC	AG	26	1	3
1260	1G2G	CC	AA	60	1	3
1261	1G2G	CC	AA	58	1	3
1262	2G2G	CC	AA	61	2	3
1263	1G1G	CC	AG	30	1	3
1264	1G2G	CC	AA	31	1	3
1265	1G2G	CT	AG	24	2	3
1266	1G1G	CC	AA	55	1	3
1267	1G1G	CC	AA	40	1	3
1268	2G2G	CC	AA	34	1	3
1269	1G1G	CT	AG	47	2	3
1270	1G2G	CC	AA	26	1	3
1271	2G2G	CT	AG	30	2	3
1272	2G2G	CC	GG	39	1	3
1273	1G1G	CC	AG	61	2	3
1274	1G2G	CT	AG	25	2	3
1275	1G1G	CC	GG	32	1	3
1276	1G1G	CT	AG	30	2	3
1277	1G1G	CC	AA	38	1	3
1278	1G1G	CT	AG	30	2	3
1279	1G1G	CC	AA	27	1	3
1280	1G1G	CC	AG	35	1	3
1281	1G1G	CT	AG	21	1	3
1282	1G2G	CC	GG	55	2	3
1283	2G2G	CT	AG	63	1	3
1284	1G2G	CC	AG	60	1	3
1285	1G2G	CC	AG	64	2	3
1286	1G2G	CT	AG	43	1	3
1287	1G2G	CT	AG	45	1	3
1288	1G1G	CC	GG	68	1	3
1289	1G1G	CT	GG	37	2	3
1290	1G1G	CC	AA	40	1	3
1291	1G1G	CT	AG	35	2	3
1292	1G2G	CT	GG	71	2	3
1293	1G2G	CC	AA	58	1	3
1294	1G2G	CC	AA	58	2	3
1295	1G2G	CT	AG	66	1	3
1296	2G2G	CC	AA	55	1	3
1297	1G2G	CT	GG	36	1	3
1298	1G1G	CC	AA	62	2	3
1299	1G2G	CT	AG	36	1	3
1300	2G2G	CT	AG	28	1	3
1301	2G2G	CT	AG	56	1	3
1302	1G2G	CC	AA	57	2	3
1303	2G2G	CC	AA	33	1	3
1304	2G2G	CT	GG	34	1	3
1305	1G1G	CC	AA	63	2	3
1306	2G2G	CC	AA	54	1	3
1307	1G2G	CT	AG	36	2	3
1308	2G2G	CT	AG	45	1	3
1309	1G1G	CT	AG	62	2	3
1310	1G2G	CC	AA	39	1	3
1311	2G2G	CC	AG	61	1	3
1312	1G2G	CC	AA	49	1	3
1313	1G1G	CC	AG	44	1	3
1314	1G2G	CT	GG	32	1	3
1315	1G1G	CT	AG	38	1	3
1316	2G2G	CC	AA	68	1	3
1317	2G2G	CT	AG	71	2	3
1318	1G2G	CC	AG	64	2	3
1319	1G2G	CC	AA	54	1	3
1320	1G2G	CC	AG	58	1	3
1321	1G2G	CC	AA	63	1	3
1322	1G1G	CT	AG	69	1	3
1323	1G2G	CC	AG	63	1	3
1324	2G2G	CC	AA	40	1	3
1325	1G2G	CC	AA	44	2	3
1326	1G1G	CC	AA	34	2	3
1327	1G2G	CC	AA	54	2	3
1328	1G1G	CT	GG	78	2	3
1329	1G1G	CC	AA	65	2	3
1330	1G2G	CT	AA	65	1	3
1331	1G2G	CC	AA	53	1	3
1332	1G1G	CC	AA	53	2	3
1333	1G2G	CC	AA	21	1	3
1334	2G2G	CC	AA	28	1	3
1335	1G2G	CT	AG	30	1	3
1336	1G2G	CC	AA	62	1	3
1337	1G2G	CC	AG	36	1	3
1338	2G2G	CC	AG	45	1	3
1339	2G2G	CC	AA	56	2	3
1340	1G1G	CT	GG	59	2	3
1341	1G2G	CC	AG	59	2	3
1342	1G1G	CC	AG	55	2	3
1343	1G2G	CC	AA	77	1	3
1344	1G2G	CC	AG	56	2	3
1345	1G1G	CT	AG	53	2	3
1346	1G2G	CC	AG	45	1	3
1347	1G2G	CC	AA	65	2	3
1348	1G1G	CC	AG	55	2	3
1349	1G2G	CT	AG	59	2	3
1350	1G1G	CT	GG	67	1	3
1351	2G2G	CC	AA	59	2	3
1352	2G2G	CT	AG	60	2	3
1353	1G1G	CC	AG	47	2	3
1354	1G1G	CC	AG	45	1	3
1355	2G2G	CT	AG	65	1	3
1356	1G1G	CC	AA	73	2	3
1357	1G1G	CC	AA	66	2	3
1358	1G2G	CC	AA	64	1	3
1359	1G1G	CC	AG	45	2	3
1360	2G2G	CC	AG	56	2	3
1361	1G1G	CC	AG	57	2	3
1362	1G1G	CC	AG	54	1	3
1363	1G1G	CC	AG	60	2	3
1364	1G1G	CC	AG	59	2	3
1365	1G1G	CC	AG	66	2	3
1366	1G1G	CC	AG	37	1	3
1367	1G2G	CT	AG	51	1	3
1368	1G2G	CT	AA	44	2	3
1369	1G1G	TT	AG	40	2	3
1370	1G2G	CC	AG	45	1	3
1371	1G1G	CT	AG	38	1	3
1372	1G1G	CT	AG	62	2	3
1373	2G2G	CC	AA	72	2	3
1374	1G2G	CT	AG	41	2	3
1375	1G1G	CC	AG	33	2	3
1376	1G2G	CC	AG	58	2	3
1377	1G2G	CC	AG	38	2	3
1378	1G1G	CC	AG	45	2	3
1379	1G2G	CC	AA	64	1	3
1380	2G2G	CC	AA	58	2	3
1381	1G2G	CC	AA	75	2	3
1382	2G2G	CC	AA	25	1	3
1383	1G1G	CT	GG	67	2	3
1384	1G2G	CC	AG	60	2	3
1385	1G1G	CC	AG	56	2	3
1386	2G2G	CC	AA	51	1	3
1387	1G1G	CC	AG	52	2	3
1388	2G2G	CT	AG	43	1	3
1389	1G2G	CC	AG	58	1	3
1390	1G2G	CC	AA	58	1	3
1391	2G2G	CT	GG	55	1	3
1392	1G2G	CC	GG	68	2	3
1393	1G2G	CC	GG	56	2	3
1394	1G2G	CC	AA	50	2	3
1395	1G2G	CC	GG	40	2	3
1396	1G2G	CC	AA	57	1	3
1397	1G2G	CC	GG	64	2	3
1398	1G2G	CC	AA	48	2	3
1399	1G1G	TT	GG	65	2	3
1400	1G1G	CC	GG	59	2	3
1401	1G2G	CC	GG	69	1	3
1402	1G2G	CC	GG	47	2	3
1403	1G2G	CC	AA	47	2	3
1404	1G2G	CT	AG	47	1	3
1405	1G2G	CC	AG	49	1	3
1406	1G1G	CT	AG	35	1	3
1407	1G2G	CC	AA	47	2	3
1408	1G2G	TT	AG	64	2	3
1409	2G2G	CC	AG	56	2	3
1410	1G2G	CC	GG	73	2	3
1411	1G2G	CC	AG	56	2	3
1412	1G2G	CC	AA	69	1	3
1413	2G2G	CC	AA	50	2	3
1414	1G2G	CC	AA	63	1	3
1415	1G1G	CT	AG	50	2	3
1416	1G2G	CC	AA	69	1	3
1417	1G2G	CC	AG	52	2	3
1418	2G2G	CT	AG	67	2	3
1419	1G2G	CC	AG	60	2	3
1420	1G2G	CT	AG	57	2	3
1421	1G2G	CC	AG	57	2	3
1422	1G2G	CC	AA	75	1	3
1423	1G1G	CT	GG	55	2	3
1424	1G1G	CC	AG	76	2	3
1425	1G1G	CC	AG	52	2	3
1426	1G1G	CC	AG	48	1	3
1427	1G2G	CC	AA	55	1	3
1428	1G2G	CC	AG	36	2	3
1429	1G1G	CC	AA	56	2	3
1430	1G2G	CC	AG	70	2	3
1431	1G2G	CC	AG	47	2	3
1432	1G2G	CC	AA	45	2	3
1433	1G2G	CT	AG	65	2	3
1434	1G2G	CC	AA	63	2	3
1435	1G2G	CC	AA	46	2	3
1436	1G2G	CC	AA	55	1	3
1437	1G1G	CC	AA	62	2	3
1438	1G2G	CC	AG	59	2	3
1439	1G2G	CC	AA	56	2	3
1440	1G2G	CT	AG	32	1	3
1441	1G2G	CC	AG	29	1	3
1442	2G2G	CT	AG	61	2	3
1443	2G2G	CC	AG	40	1	3
1444	1G1G	CC	AA	64	2	3
1445	1G2G	CC	AA	58	2	3
1446	1G2G	CC	AA	45	1	3
1447	1G2G	CC	AA	51	1	3
1448	1G2G	CC	AA	62	2	3
1449	1G2G	CC	AA	55	2	3
1450	1G1G	CC	AG	67	2	3
1451	1G2G	CT	AA	46	2	3
1452	1G2G	CT	GG	52	2	3
1453	1G1G	CT	AG	47	2	3
1454	1G2G	CT	GG	42	2	3
1455	1G1G	CT	AG	63	1	3
1456	1G1G	CC	AA	60	2	3
1457	1G1G	CT	AG	68	2	3
1458	1G1G	CC	AA	58	2	3
1459	1G1G	CT	AG	60	2	3
1460	2G2G	CC	AA	42	2	3
1461	1G2G	CT	GG	51	2	3
1462	2G2G	CC	AA	40	2	3
1463	1G2G	CC	AA	38	2	3
1464	1G1G	CC	AA	35	1	3
1465	1G1G	CT	AG	64	2	3
1466	1G2G	CC	AG	45	1	3
1467	1G2G	CC	GG	52	1	3
1468	1G2G	CT	AG	50	1	3
1469	1G2G	CC	GG	73	2	3
1470	1G1G	CC	AG	37	2	3
1471	1G2G	CT	GG	38	2	3
1472	1G2G	CC	AA	56	1	3
1473	2G2G	CC	AA	62	2	3
1474	2G2G	CC	AA	40	2	3
1475	1G2G	CT	AG	54	1	3
1476	1G2G	CC	AA	62	2	3
1477	1G2G	CC	AG	65	2	3
1478	1G1G	CC	AG	30	2	3
1479	1G1G	CT	GG	55	2	3
1480	1G2G	CC	AA	43	2	3
1481	1G2G	CC	AG	48	2	3
1482	1G1G	CC	AA	42	1	3
1483	1G2G	CT	AG	58	2	3
1484	1G2G	CT	AG	59	2	3
1485	1G2G	CC	AA	49	2	3
1486	1G2G	CC	AA	68	1	3
1487	1G1G	CC	AG	44	2	3
1488	1G1G	CC	AG	31	2	3
1489	2G2G	CT	AG	59	1	3
1490	1G2G	CC	AG	45	2	3
1491	1G2G	CC	AA	37	2	3
1492	1G2G	CC	AA	51	2	3
1493	1G1G	CT	GG	59	2	3
1494	2G2G	CC	AG	44	2	3
1495	2G2G	CC	AG	55	2	3
1496	1G1G	CC	AA	64	2	3
1497	1G1G	CC	GG	42	1	3
1498	1G1G	CC	GG	58	1	3
1499	1G1G	CC	AA	24	2	3
1500	2G2G	CC	GG	50	2	3
1501	2G2G	CC	AG	50	1	3
1502	1G1G	CC	AA	50	2	3
1503	1G1G	CC	AA	65	1	3
1504	1G2G	CC	AA	40	1	3
1505	1G2G	CC	AG	38	2	3
1506	1G2G	CC	AA	41	1	3
1507	2G2G	CC	AG	55	2	3
1508	1G1G	CC	AG	64	2	3
1509	1G1G	CC	AA	79	1	3
1510	1G1G	CC	AA	65	1	3
1511	1G2G	CT	GG	36	1	3
1512	1G2G	CC	AG	72	1	3
1513	1G2G	CC	GG	60	1	3
1514	1G2G	CC	AA	38	2	3
1515	1G2G	CC	AA	50	2	3
1516	1G2G	CC	AA	45	2	3
1517	1G2G	CC	AA	56	2	3
1518	1G1G	CT	AG	58	2	3
1519	1G1G	CC	AG	36	2	3
1520	2G2G	CC	AA	54	1	3
1521	2G2G	TT	GG	29	2	3
1522	2G2G	CC	AA	58	2	3
1523	2G2G	CC	AA	62	2	3
1524	1G1G	CT	AG	60	2	3
1525	2G2G	CC	AA	52	2	3
1526	2G2G	CT	AG	56	2	3
1527	1G1G	CT	AG	62	2	3
1528	2G2G	CC	AG	60	2	3
1529	2G2G	CT	AG	54	1	3
1530	2G2G	CC	AA	53	2	3
1531	1G1G	CC	AA	69	2	3
1532	2G2G	CC	AA	66	2	3
1533	1G2G	CC	AG	65	1	3
1534	1G1G	CC	AA	49	2	3
1535	2G2G	CC	AG	54	2	3
1536	2G2G	CC	AG	65	1	3
1537	2G2G	CT	GG	41	1	3
1538	1G2G	CC	AG	64	2	3
1539	2G2G	CC	AA	65	2	3
1540	2G2G	CT	AG	44	1	3
1541	1G1G	CT	GG	61	1	3
1542	2G2G	CC	AG	50	1	3
1543	2G2G	CT	AG	66	1	3
1544	1G1G	CC	AG	59	2	3
1545	1G2G	CC	AA	68	1	3
1546	2G2G	CC	AG	65	2	3
1547	1G2G	CC	AG	61	2	3
1548	1G2G	CC	GG	45	2	3
1549	2G2G	CC	AG	46	2	3
1550	1G1G	CC	AG	59	2	3
1551	1G1G	CC	AG	53	2	3
1552	1G2G	CC	AG	37	2	3
1553	2G2G	CC	AG	68	1	3
1554	2G2G	CC	GG	24	2	3
1555	1G2G	CC	GG	34	1	3
1556	1G2G	CC	AA	52	2	3

## Sheet: Abbreviations
Abbreviations: AGE - age of patients, SEX – sex of patients (1- male and 2-female ), DISEASE - 1-primary open-angle glaucoma, 2 - essential hypertension, 3 - peptic ulcer
